# Supplementary material for: Prevalence of Lyme Disease and Relapsing Fever Borrelia spp. in Vectors, Animals, and Humans within a One Health Approach in Mediterranean Countries
Source: Pathogens. 2024 Jun 17;13(6):512. doi: 10.3390/pathogens13060512 (PMC11206712; doi:10.3390/pathogens13060512)
Supplement: Supplementary file 1 [file pathogens-13-00512-s001.zip]

Archive with 1 entries (1 files):
- pathogens-3017594-supplementary.pdf
